# Supplementary material for: Efficacy and Safety of Subcutaneous Allergen-Specific Immuno-Therapy in Horses with Allergic Cutaneous and Respiratory Diseases—A Systematic Review
Source: Vet Sci. 2023 Oct 10;10(10):613. doi: 10.3390/vetsci10100613 (PMC10611411; doi:10.3390/vetsci10100613)
Supplement: Supplementary file 1 [file vetsci-10-00613-s001.zip]

Archive with 10 entries (10 files):
- S1 respiratory diseases.xlsx
- __MACOSX/._S1 respiratory diseases.xlsx
- S2 Urticaria.xlsx
- __MACOSX/._S2 Urticaria.xlsx
- S3 Insect monotherapy.xlsx
- __MACOSX/._S3 Insect monotherapy.xlsx
- S4 Multi-allergen AIT.xlsx
- __MACOSX/._S4 Multi-allergen AIT.xlsx
- S5 AIT induced AEs.xlsx
- __MACOSX/._S5 AIT induced AEs.xlsx
