# Supplementary material for: Efficacy and Safety of Subcutaneous Allergen-Specific Immuno-Therapy in Horses with Allergic Cutaneous and Respiratory Diseases—A Systematic Review
Source: Vet Sci. 2023 Oct 10;10(10):613. doi: 10.3390/vetsci10100613 (PMC10611411; doi:10.3390/vetsci10100613)
Supplement: Supplementary file 1 [file vetsci-10-00613-s001.zip › S1 respiratory diseases.xlsx]

## Sheet: AIT in respiratory diseases
Reference	Year	Journal Abb	Author	Source	# of horses	Clinical presentation	Study design	Duration of treatment (months)	Type of AIT	Allergens	Allergen concentration per injection (range)	Adjuvants/dilutent	AIT formulated based on	Country (ISO 3166)	Outcome reported	Outcome graded	Clinical remission	No response	Beneficial effect	Limitations	Data not reported	Age (y) mean (range)	Female-to-Male ratios	Breed
21	1978	Equine Communications	Carr	CAB	2	heaves	case series	5 to 11	SCIT	pollen; insects	NR	NR	IDT	USA	investigator assessed clinical response	Excellent: remission of clinical sings	2 (100%)	0	2 (100%)	case series, short follow up (7-10 months)	allergen avoidance; medication use	12 and 14	2 to 0	NR
15	1986	JEVS - Journal of equine veterinary science	Beech	CAB	99	COPD1	retospective	NR	SCIT	molds; pollen	5-2500 PNU	aluminum-potassium sulfate	IDT	USA	owner assessed and investigator assessed clinical response	Beneficial: cured and very good Poor: minimal benefit and no benefit	NR	14 (14%)	66 (67%)	environmental and nutritional changes during study period were allowed	duration of treatment and follow-up	NA	NA	NA
16	1989	Practique veterinaire equine	Francqueville	REF	13	asthma and chronic cough	prospective, uncontrolled	6	SCIT	molds	NR	NR	IDT	FRA	investigator and handler assessed percentage of clincial improvement	Percentage improvement	5 (38%)	1 (8%)	12 (92%)	unclear study duration	allergen avoidance; medication use	NR	NR	NR
17	1996	Proceedings of the Annual Meeting of AAVD and ACVD	Fadok	W	3	chronic cough and dyspnea with seasonal exacerbations	prospective, uncontrolled	≥ 12	SCIT	1 horse only insect; two horses pollen; mold; dust	NR	NR	IDT	USA	investor assessed percent improvement of clinical signs	Percentage improvement (0, 25, 50, 75 and 100% )	1 (33%)	1 (33%)	1 (33%)	abstract with limited information	allergen avoidance; medication use	NR	NR	NR
22	1998	Veterinary Allergy and Clinical Immunology	Tallarico	W	36	COPD1	prospective, uncontrolled	52 (6 - 72)	SCIT	molds; pollen; insects	20 PNU - 20 000 PNU	aqueous solution	IDT	USA	combined clinical response and medication use	Excellent: complete or near complete remission w/o medical treatment Good: major reduction in clinical signs with occasional anti-allergic treatment Fair: mild reduction in clinical signs and frequent medical treatment Poor: no reduction in clinical signs or worsening	NR	0	35 (97%)	environmental changes were allowed	outcome of 7 horses, medication scores, clinical scores reported by owner or investigator	14 (3-28)	9 to 28	various
																			114/151 (75%)2
NR: not reported				C: CAB abstracts
1 chronic obstructive pulmonary disease				W: Web of Science
2 two horses of case series not included in analysis				REF: reference found in bibliography
