# Supplementary material for: Efficacy and Safety of Subcutaneous Allergen-Specific Immuno-Therapy in Horses with Allergic Cutaneous and Respiratory Diseases—A Systematic Review
Source: Vet Sci. 2023 Oct 10;10(10):613. doi: 10.3390/vetsci10100613 (PMC10611411; doi:10.3390/vetsci10100613)
Supplement: Supplementary file 1 [file vetsci-10-00613-s001.zip › S2 Urticaria.xlsx]

## Sheet: AIT in Urticaria
Reference	Year	Journal Abb	Author	Source	# of horses	Study design	Duration of treatment (months)	Type of AIT	Allergens	Allergen concentration per injection (range)	Adjuvants/dilutent	AIT formulated based on	Country (ISO 3166)	Outcome reported	Outcome graded	Clinical remission	No response	Beneficial effect	Limitations	Not reported data	Age (y) mean (range)	Female-to-Male ratios	Breed
22	1998	Veterinary Allergy and Clinical Immunology	Tallarico	W	14	NR	52 (6 - 72)	SCIT	molds; pollen; insects	20 PNU - 20 000 PNU	aqueous solution	IDT	USA	combined clinical response and medical treatment	Excellent: complete or near complete remission w/o medical treatment Good: major reduction in clinical signs with occasional anti-allergic treatment Fair: mild reduction in clinical signs and frequentmedical treatment Poor: no reduction in clinical signs or worsening	NR	0	14 (100%)	environmental changes were allowed	medication scores	11 (3-28)	5 to 9	various
20	2001	JAVMA	Rees1	CAB	5	case series	18	SCIT	pollen; insects; grain-related	20 PNU - 20 000 PNU	NR	IDT	USA	NR	NR	3 (60%)	0	5 (100%)	case series	allergen avoidance	4 (2-8)	2 to 4	Arabian horses
23	2011	Vet Derm	Stepnik	CAB	28	retrospective	average 24	SCIT	various, not specified	20 PNU - 20 000 PNU	aqueous solution	IDT or ELISA or IDT + ELISA	USA	owner assessed clinical response	Beneficial: reduction of clinical signs Excellent: SCIT as sole treatment Good: corticosteroids could be discontinued, but still required other anti-allergic medication Poor: no reduction in medication, but clinical improved	NR	5	23 (82%)		duration of treatment; individual outcome data; allergen avoiance; medication scores	9 (2-24)	NS	various
NR = not reported				C: CAB abstracts														37/42 (88%)1
1 no outcome reported for horse 6; data of case series not included in analysis				W: Web of Science
