# Supplementary material for: Efficacy and Safety of Subcutaneous Allergen-Specific Immuno-Therapy in Horses with Allergic Cutaneous and Respiratory Diseases—A Systematic Review
Source: Vet Sci. 2023 Oct 10;10(10):613. doi: 10.3390/vetsci10100613 (PMC10611411; doi:10.3390/vetsci10100613)
Supplement: Supplementary file 1 [file vetsci-10-00613-s001.zip › S3 Insect monotherapy.xlsx]

## Sheet: Insect monotherapy
Reference	Year	Journal Abbr.	Author	Source	# of horses	Patient selection	Study design	Duration of treatment (months)	Type of AIT	Allergens	Allergen concentration per injection (range)	Adjuvants/ dilutent	AIT formulated based on	Country (ISO 3166)	Outcome reported	Outcome graded	Clinical remission	No response	Beneficial effect	Limitations	Data not reported	Age (y) mean (range)	Female-to-Male ratios	Breed
24	1990	Equine vet J	Barbet1	CAB	6	consistent with IBH based on seasonality and clinical lesions and positive IDT reactions to culicoides	RCT	6	SCIT	culicoides variipennis extract	7.5 PNU -7500 PNU	phosphate buffered isotonic saline	IDT	USA	investigator and owner assessed severity and extent of lesions and pruritus	0 (no signs) - 3 (severe signs)	0	4 (67%)	1 (17%)	short study period of 6 months; outcome was measured in December when the clinical signs were decreased due to less insect exposure	medication score	15.6	3 to 3	various
					7					placebo	0						0	4 (57%)	1 (14%)			11.5	2 to 6	various
25	1996	Journal of Medical Entomological	Anderson	CAB	10	consistent with IBH based on seasonality and clinical lesions and positive IDT reactions to culicoides	prospective, uncontrolled	24	SCIT	culicoides variipennis extract	2mg - 10mg	nonpathogenic mycobacterial cell wall fraction	IDT	CAN	investigator assessed severity and extent of lesions and pruritus	0-40	4 (40%)	5 (50%)	5 (50%)	SCIT schedule varied in 2nd year	medication use	12 y (2-23)	8 to 2	various
17	1996	Proceedings of the Annual Meeting of AAVD and ACVD	Fadok	W	5	seasonal pruritic dermatitis and positive IDT reaction to insects	prospective, uncontrolled	≥ 12	SCIT	insects	NR	NR	IDT	USA	percent clinical improvement	100% 75%, 50%, 25% and 0% improvement	1 (20%)	3 (60%)	1 (20%)	abstract with limited information	allergen avoidance; medication use	NR	NR	NR
26	1996	Advances in Dermatology	Rosenkrantz2	W	7	pruritic dermatitis compatible with IBH or atopic dermatitis, all horses were polysensitized to insect and pollen based on IDT results	RCT	3 for RCT, 6 for non-blinded part	SCIT	insects	NR	NR	IDT	USA	investigator assessed lesion and pruritus score	0 (best) - 10 (worst)	1 (14%)	2 (28%)	3 (43%)	short study duration of 3 months	season of clinical assessment; medication use	NR	NR	NR
					6					placebo							0	2 (33%)	2 (33%)			NR	NR	NR
																Beneficial effect AIT			10/28 (36%)
																Beneficial effect placebo			3/13 (23%)	Fisher's exact test p = 0.5
1 horse 4 in placebo group was excluded as no clinical signs were present at the beginning of the study; outcome was assessed for analysis by comparing pre-trial June clinical scores with September clinical scores (peak of season)				C: CAB abstracts
2 one horse in placebo group was excluded due to only pre test clinical score was available				W: Web of Science
				NR: not reported
				NR: not reported
