# Supplementary material for: Efficacy and Safety of Subcutaneous Allergen-Specific Immuno-Therapy in Horses with Allergic Cutaneous and Respiratory Diseases—A Systematic Review
Source: Vet Sci. 2023 Oct 10;10(10):613. doi: 10.3390/vetsci10100613 (PMC10611411; doi:10.3390/vetsci10100613)
Supplement: Supplementary file 1 [file vetsci-10-00613-s001.zip › S4 Multi-allergen AIT.xlsx]

## Sheet: Sheet1
Reference	Year	Journal Abbr	Author	Source	# of horses	Patient selection	Study design	Duration of treatment (months)	Type of AIT	Allergens	Allergen concentration per injection (range)	Adjuvants/diluent	AIT formulated based on	Country (ISO 3166)	Outcome reported	Outcome graded	Clinical remission	No response	Beneficial effect	Limitations	Data not reported	Age (y) mean (range)	Female-to-Male ratios	Breed
17	1996	Proceedings of the Annual Meeting of AAVD and ACVD	Fadok	W	17	seasonal pruritic dermatitis and positive IDT reaction to pollen, molds, dust and insects and	prospective, uncontrolled	≥ 12	SCIT	insects, environmental, molds	NR	NR	IDT	USA	investigator assessed percent improvement of clinical signs	NR	4 (24%)	2 (12%)	12 (71%)	abstract with limited information	allergen avoidance; medication use	NR	NR	NR
26	1996	Advances in Dermatology	Rosenkrantz1	W	7	pruritic dermatitis compatible with IBH or atopic dermatitis, all horses were polysensitized to insect and pollen based on IDT results	RCT - active	3	SCIT	insects, environmental	NR	NR	IDT	USA	investigator assessed lesion and pruritus score	0 (best) - 10 (worst)	0	1 (14%)	2 (29%)	short study duration of 3 months	season of clinical assessment; medication use	NR	NR	NR
					7		RCT - placebo	3		placebo							0	5 (71%)	1 (14%)			NR	NR	NR
					7		non-blinded	3		insects, environmental							1 (14%)	2 (29%)	3 (43%)
					5		cross-over, non-blinded	3		insects, environmental							0	1 (20%)	4 (80%)			NR	NR	NR
23	2011	VetDerm	Stepnik	CAB	4	pruritic dermatitis	retrospective	average 24	SCIT	not specified	20 PNU - 20 000 PNU	aqueous solution	IDT or ELISA or IDT + ELISA	USA	owner assessed clinical response	NR	NR	0	4 (100%)	heterogenous study population	duration of treatment; individual outcome data; allergen avoidance; medication scores	9 (2-24)	NS	various
27	2014	VetDerm	Ginel	W	10	seasonal pruritus and dermatitis, that improved when stabled and positive culicoides reactivity in IDT	RCT	12 m	SCIT	culicoides nubeculosus, HDM, insect bite allergens, weed pollen	up to 800ng	alum	IDT + ELISA (Heska)	ESP	investigator assesed lesional and pruritus score	0 (best) - 6 (worst)	NR	NR	NR	enviromental changes were recommended	Individual outcome data, only means are reported	5(NR)	NA	Purebred Spanish horses
18	2018	VetDerm	Loeffler	W	14	history and presenting signs of pruritus and/or urticaria, IBH was ruled out by confirming nonsummer seasonal or perennial disease	retrospective	NR	SCIT	indoor allergens, epithelia, pollens	NR	NR	IDT	GBR	owner assessed	NR	NR	5 (36%)	9 (64%)	enviromental changes were recommended	Individual outcome data	NA	NA	NA
28	2019	JINTMP	Martels	CAB	27	sesonal pruritus and dermatitis and positive serology to aeroallergens or insects	retrospective	1 year	SCIT	environment; insects; HDM	NR	alum	ELISA (Heska)	ESP	owner assessed percent improvement of clinical signs	positive and negative	NR	NR	15 (56%)	limited details in publication		(2-10)	7 Stallions, 20 Mares, 15 geldings	NA
19	2019	VetDerm	Radwanski2	W	17	seasonal pruritus or perennial with repeatable seasonal exacerbations pruritus +/- urticaria and two positive reactions to non-insect allergens in IDT	retrospective	12- 24 m	SCIT	biting flies, environmental, air-borne allergens	up to 20 000 PNU	0.9% sodium chloride, 0.4% phenol	IDT or ELISA or IDT + ELISA	USA	owner assesed	visual analog scale of clinical disease; 0 (best) - 10 (worst)	3 (18%)	5 (29%)	8 (47%)	insect avoidance was implemented at study begin	medication scores pre and post AIT	13	8 to 9	Welsh pony, Thoroughbred, Morgan, Hanovarian
																	Beneficial outcome of AIT		54/91 (59%)
																	Beneficial outcome placebo		1/7 (14%)	Fisher's exact test p = 0.04
1 same seven horses than RCT active arm are included as non-blinded evaluation after 6 months AIT, excluded from analysis				C: CAB abstracts
2 two horses were excluded due to missing outcome information				W: Web of Science
				NR: not reported
