# Supplementary material for: Efficacy and Safety of Subcutaneous Allergen-Specific Immuno-Therapy in Horses with Allergic Cutaneous and Respiratory Diseases—A Systematic Review
Source: Vet Sci. 2023 Oct 10;10(10):613. doi: 10.3390/vetsci10100613 (PMC10611411; doi:10.3390/vetsci10100613)
Supplement: Supplementary file 1 [file vetsci-10-00613-s001.zip › S5 AIT induced AEs.xlsx]

## Sheet: AEs
													Number of horses (percent) with AEs
Reference	Year	Journal Abbr	Author	Source	# Horses	Clinical presentation	Type of study	Type of AIT	Allergens	Allergen concentration per injection	Adjuvants/diluent	Country (ISO 3166)	Total AEs reported	Localized AEs	Systemic AEs	SR Grad I	SR Grad II	SR Grad III	Time of AEs after injection	Timepoint of AEs	Concurrent medication	Clinical Signs (quotation of publication)
15	1986	JEVS	Beech	CAB	99	asthma	owner questionnaire	SCIT	molds and airborne allergens	5-2500 PNU	aluminum-potassium sulfate	USA	NR	NR	0	0	0	0	NR	NR	none	subcutanous firm swellings at injection site
24	1990	Equine vet J	Barbet	CAB	21	pruritic dermatitis consistent with IBH	RCT	SCIT	Culicoides variipennis extract	7.5 PNU -7500 PNU	aqueous solution	USA	NR	NR	NR	NR	1 (4.8%)	NR	15min after injection	NR	NR	nervous sweating, urticaria and rapid respirations
25	1996	Journal of Medical Entomological	Anderson	CAB	10	pruritic dermatitis consistent with IBH	prospective, uncontrolled	SCIT	culicoides extract	2mg - 10mg	nonpathogenic mycobacterial cell wall fraction	CAN	10 (100%)	10 (100%)	0	0	0	0	4h after application	1st injection	none	wheal at injection site and local pruritus
26	1996	Advances in Dermatology	Rosenkrantz	W	27	pruritic dermatitis consistant with IBH +/-Atopic-like	RCT	SCIT	insects, environmental	NR	NR	USA	6 (22%)	6 (22%)	0	0	0	0	NR	NR	NR	swelling at injection site reaction ranging from few to several centimeters, self-limiting in 24-72h
22	1998	Veterinary Allergy and Clinical Immunology	Tallarico	W	50	asthma or urticaria	owner questionnaire	SCIT	various (molds, airborne allergens, insects)	20 PNU - 20 000 PNU	aqueous solution	USA	NR	NR	NR	NR	2 (4%)	NR	24h for angioedema	14th injection	NR	swelling at the injection site for 24-36 hours; one horse showed increase in urticaria; one horse presented with angioedema of hind limbs and sheath
23	2011	VetDerm	Stepnik	CAB	32	urticaria and atopic-like	owner questionnaire	SCIT	various	20 PNU - 20 000 PNU	aqueous solution	USA	5 (16%)	5 (16%)	0	0	0	0	NR	NR	NR	swelling at injection site, self-limiting within 24-48 hours without medications
27	2014	VetDerm	Ginel	W	20	pruritic dermatitis consistent with IBH	RCT	SCIT	culicoides nubeculosus, HDM, insect bite allergens	up to 800ng	alum	ESP	0	0	0	0	0	0	NA	NA	NA	NA
18	2018	VetDerm	Loeffler	W	14	pruritic dermatitis consistant with atopic-like	owner questionnaire	SCIT	NS	NR	NR	GBR	6 (43%)	6 (43%)	0	0	0	0	NR	NR	NR	self-resolving injection site reactions
19	2019	VetDerm	Radwanski	W	19	seasonal pruritus +/- urticaria	owner questionnaire	SCIT	biting flies, environmental, airborne allergens	up to 20 000 PNU	aqueous solution	USA	5 (26%)	4 (21%)	0	0	0	0	NR	NR	NR	local injection site reaction responding to dose adjustments; one horse reported with prolonged tube clotting times during blood sampling
				C: CAB abstracts
				W: Web of Science
				NR: not reported
				NA: not applicable

## Sheet: Short table
Author	Year	Number of horses	Clinical presentation	Total AEs	Local reaction	Systemic reaction (SR)	SR grade I	SR grade II	AIT- induced adverse event
Beech	1986	99	asthma	NR	NR	0	0	0	few subcutanous firm swellings at injected site
Barbet	1990	21	pruritic dermatitis	NR	NR	NR	NR	1 (5%)	nervous sweating, urticaria and rapid respirations
Anderson	1996	10	pruritic dermatitis	10 (100%)	10 (100%)	0	0	0	wheal at injection site and local pruritus
Rosenkrantz	1996	27	pruritic dermatitis	6 (22%)	6 (22%)	0	0	0	swelling at injection site reaction ranging from few to several centimeters, self-limiting within 24-72h
Tallarico	1998	50	asthma or urticaria	NR	NR	NR	NR	2 (4%)	swelling at the injection site for 24-36 hours; increase in urticaria; angioedema of hind limbs
Stepnik	2011	32	pruritic dermatitis	5 (16%)	5 (16%)	0	0	0	swelling at injection site, self-limiting within 24-48 hours without medications
Ginel	2014	20	pruritic dermatitis	0	0	0	0	0	na
Loeffler	2018	14	pruritic dermatitis	6 (43%)	6 (43%)	0	0	0	self-resolving swelling at the injection site
Radwanski	2019	19	pruritic dermatitis +/- urticaria	5 (26%)	4 (21%)	0	0	0	injection site reaction responding to dose adjustments; one horse reported with prolonged tube clotting times during blood sampling
Total AIT induced AEs				35	31/35 (89%)
